# Supplementary material for: The CXCL10/CXCR3 Pathway Contributes to the Synergy of Thermal Ablation and PD-1 Blockade Therapy against Tumors
Source: Cancers (Basel). 2023 Feb 23;15(5):1427. doi: 10.3390/cancers15051427 (PMC10000434; doi:10.3390/cancers15051427)
Supplement: Supplementary file 1 [file cancers-15-01427-s001.zip]

Archive with 1 entries (1 files):
- cancers-2175323-supplementary.docx
